# Supplementary material for: Analysis of the Effects of Prey, Competitors, and Human Activity on the Spatiotemporal Distribution of the Wolverine (Gulo gulo) in a Boreal Region of Heilongjiang Province, China
Source: Biology (Basel). 2025 Sep 1;14(9):1165. doi: 10.3390/biology14091165 (PMC12467346; doi:10.3390/biology14091165)
Supplement: Supplementary file 1 [file biology-14-01165-s001.zip]

Archive with 3 entries (3 files):
- Figure S1. Detailed Settings of the MaxEnt model. .pdf
- Figure S2. Covariate aT coefficient of equivalent model for wolverine in cold season..pdf
- Figure S3. ROC curve of prediction results of the MaxEnt model and the R code used in this study.pdf
